# Supplementary material for: Inhibition of O-GlcNAc Transferase Alters the Differentiation and Maturation Process of Human Monocyte Derived Dendritic Cells
Source: Cells. 2021 Nov 26;10(12):3312. doi: 10.3390/cells10123312 (PMC8699345; doi:10.3390/cells10123312)
Supplement: Supplementary file 1 [file cells-10-03312-s001.zip]

Archive with 1 entries (1 files):
- cells-1377930-supplementary.pdf
